# Supplementary material for: The PICO Puzzle: Can Public Data Predict EU HTA Expectations for All EU Countries?
Source: J Mark Access Health Policy. 2025 Jun 26;13(3):32. doi: 10.3390/jmahp13030032 (PMC12286018; doi:10.3390/jmahp13030032)
Supplement: Supplementary file 1 [file jmahp-13-00032-s001.zip]

Archive with 1 entries (1 files):
- jmahp-3637024-supplementary.pdf
